# Supplementary material for: Coexistence of Dominant Marine Phytoplankton Sustained by Nutrient Specialization
Source: Microbiol Spectr. 2023 Jul 17;11(4):e04000-22. doi: 10.1128/spectrum.04000-22 (PMC10441275; doi:10.1128/spectrum.04000-22)
Supplement: Supplemental file 1 — Data Set S1. Download spectrum.04000-22-s0002.xlsx, XLSX file, 0.01 MB [file spectrum.04000-22-s0002.xlsx]

## Sheet: Fig.1
Temporal change in cell densities (cells mL-1)
Exp.	Day	Treat	Pro (cells mL-1)	Syn (cells mL-1)
M1	0	Cont	5472.15	68.0272
M1	0	Cont	3557.64	74.9452
M1	0	Cont	6796.65	65.7212
M1	0	PO4	5472.15	68.0272
M1	0	PO4	3557.64	74.9452
M1	0	PO4	6796.65	65.7212
M1	0	NO3	5472.15	68.0272
M1	0	NO3	3557.64	74.9452
M1	0	NO3	6796.65	65.7212
M1	0	NH4	5472.15	68.0272
M1	0	NH4	3557.64	74.9452
M1	0	NH4	6796.65	65.7212
M1	0	Urea	5472.15	68.0272
M1	0	Urea	3557.64	74.9452
M1	0	Urea	6796.65	65.7212
M1	1	Cont	11514.2	257.12
M1	1	Cont	16519.1	306.699
M1	1	Cont	18519.2	306.699
M1	1	PO4	13914.7	268.65
M1	1	PO4	18373.5	430.07
M1	1	PO4	22047	182.175
M1	1	NO3	12490.5	309.11
M1	1	NO3	22384.4	216.765
M1	1	NO3	11133.4	353.972
M1	1	NH4	10045	280.18
M1	1	NH4	15889.5	227.142
M1	1	NH4	26451.7	242.462
M1	2	Cont	6308.08	379.338
M1	2	Cont	3327.15	292.863
M1	2	Cont	6308.08	95.6993
M1	2	PO4	4555.39	99.1583
M1	2	PO4	4439.99	258.273
M1	2	PO4	6438.29	458.895
M1	2	NO3	18098.7	563.819
M1	2	NO3	12392.5	830.163
M1	2	NO3	13398.9	563.819
M1	2	NH4	68179.4	891.272
M1	2	NH4	49775.3	995.042
M1	2	NH4	59165.1	995.042
M1	3	Cont	5997.92	5997.92
M1	3	Cont	3727.66	3727.66
M1	3	Cont	6301.79	6301.79
M1	3	PO4	3098.33	3098.33
M1	3	PO4	3255.59	3255.59
M1	3	PO4	2903.3	2903.3
M1	3	NO3	25121.6	25121.6
M1	3	NO3	17951.1	17951.1
M1	3	NO3	21908.4	21908.4
M1	3	NH4	13332.2	13332.2
M1	3	NH4	47081	47081
M1	3	NH4	45657.2	45657.2
M2	0	Cont	2156.22	121.065
M2	0	Cont	2059.04	159.114
M2	0	Cont	2490.28	529.229
M2	0	PO4	2156.22	121.065
M2	0	PO4	2059.04	159.114
M2	0	PO4	2490.28	529.229
M2	0	NO3	2156.22	121.065
M2	0	NO3	2059.04	159.114
M2	0	NO3	2490.28	529.229
M2	0	NH4	2156.22	121.065
M2	0	NH4	2059.04	159.114
M2	0	NH4	2490.28	529.229
M2	1	Cont	3492.47	242.131
M2	1	Cont	3316.33	213.306
M2	1	Cont	3808.31	155.655
M2	1	PO4	7124.64	92.2403
M2	1	PO4	5138.48	340.136
M2	1	PO4	7264.33	322.841
M2	1	NO3	10720.4	546.524
M2	1	NO3	8424.44	604.174
M2	1	NO3	6559.77	597.256
M2	1	NH4	23244.7	528.076
M2	1	NH4	26002.2	562.666
M2	1	NH4	13532.6	492.333
M2	2	Cont	5460.4	123.371
M2	2	Cont	4625.85	68.0272
M2	2	Cont	3711.13	351.666
M2	2	PO4	4816.57	426.611
M2	2	PO4	4670.8	398.939
M2	2	PO4	5776.24	334.371
M2	2	NO3	17978.6	1207.19
M2	2	NO3	10155.5	978.9
M2	2	NO3	12743	1759.68
M2	2	NH4	20790.8	551.136
M2	2	NH4	24483.7	508.475
M2	2	NH4	26421.3	438.141
M2	3	Cont	3079.45	245.59
M2	3	Cont	2186.59	70.3332
M2	3	Cont	1409.14	157.961
M2	3	PO4	1961.86	342.442
M2	3	PO4	2642.13	349.36
M2	3	PO4	1937.56	236.366
M2	3	NO3	6505.1	2511.24
M2	3	NO3	11941.2	3189.21
M2	3	NO3	19691.4	2461.66
M2	3	NH4	8703.84	449.671
M2	3	NH4	16551.3	273.262
M2	3	NH4	8831.39	688.343
M3	0	Cont	3978.38	68.0272
M3	0	Cont	2423.47	19.6011
M3	0	Cont	4427.84	17.2951
M3	0	PO4	3978.38	68.0272
M3	0	PO4	2423.47	19.6011
M3	0	PO4	4427.84	17.2951
M3	0	NO3	3978.38	68.0272
M3	0	NO3	2423.47	19.6011
M3	0	NO3	4427.84	17.2951
M3	0	NH4	3978.38	68.0272
M3	0	NH4	2423.47	19.6011
M3	0	NH4	4427.84	17.2951
M3	1	Cont	7136.78	401.245
M3	1	Cont	7197.52	207.541
M3	1	Cont	7762.39	298.628
M3	1	PO4	12147.7	763.288
M3	1	PO4	7495.14	597.256
M3	1	PO4	7555.88	704.485
M3	1	NO3	11388.5	717.168
M3	1	NO3	16174.7	662.977
M3	1	NO3	12803.7	711.403
M3	1	NH4	20639	752.911
M3	1	NH4	24720.6	721.78
M3	1	NH4	22224.2	630.693
M3	2	Cont	10392.4	403.551
M3	2	Cont	5800.53	426.611
M3	2	Cont	10319.5	578.808
M3	2	PO4	7592.32	529.229
M3	2	PO4	6820.94	630.693
M3	2	PO4	9080.42	634.152
M3	2	NO3	23852	1330.57
M3	2	NO3	22406.5	1331.72
M3	2	NO3	24198.3	1029.63
M3	2	NH4	37852.3	1025.02
M3	2	NH4	43634.6	1266
M3	2	NH4	46841.6	759.829
M3	3	Cont	3176.63	852.07
M3	3	Cont	5041.3	500.404
M3	3	Cont	5114.19	757.523
M3	3	PO4	4895.53	562.666
M3	3	PO4	7865.65	841.693
M3	3	PO4	5527.21	782.889
M3	3	NO3	18907.9	3045.08
M3	3	NO3	27915.5	2815.63
M3	3	NO3	25188.3	3723.05
M3	3	NH4	22613	1279.83
M3	3	NH4	20948.7	758.676
M3	3	NH4	17371.2	759.829
